# Supplementary material for: Locating Nesting Sites for Critically Endangered Galápagos Pink Land Iguanas (Conolophus marthae)
Source: Animals (Basel). 2024 Jun 20;14(12):1835. doi: 10.3390/ani14121835 (PMC11200735; doi:10.3390/ani14121835)
Supplement: Supplementary file 1 [file animals-14-01835-s001.zip]

Archive with 1 entries (1 files):
- animals-3060200-supplementary.pdf
